# Supplementary material for: Nutritional Quality of Breakfast Cereals on the French, Belgian and Luxembourg Markets: Which Cereals for Children?
Source: Nutrients. 2024 Aug 14;16(16):2701. doi: 10.3390/nu16162701 (PMC11357527; doi:10.3390/nu16162701)
Supplement: Supplementary file 1 [file nutrients-16-02701-s001.zip]

Archive with 1 entries (1 files):
- nutrients-3136414-supplementary.pdf
